# Supplementary material for: National, Regional, and Global Trends in Infertility Prevalence Since 1990: A Systematic Analysis of 277 Health Surveys
Source: PLoS Med. 2012 Dec 18;9(12):e1001356. doi: 10.1371/journal.pmed.1001356 (PMC3525527; doi:10.1371/journal.pmed.1001356)
Supplement: Dataset S1 — Prevalence of primary and secondary infertility by region and globally, 1990 and 2010. (XLSX) [file pmed.1001356.s001.xlsx]

## Sheet: Primary - child-seeking
Prevalence of primary infertility among women exposed to the risk of pregnancy
Region	Year	Total population, women aged 20-44 years	Prevalence of primary infertility			Age-standardized prevalence of primary infertility
			Estimate	Lower 95% uncertainty interval	Upper 95% uncertainty interval	Estimate	Lower 95% uncertainty interval	Upper 95% uncertainty interval
High income	1990	162000000	0.0186212	0.0154016	0.0224085	0.0187868	0.0155443	0.0226097
High income	2010	162000000	0.0181682	0.012561	0.0257768	0.0185849	0.0128479	0.0263306
Central/Eastern Europe and Central Asia	1990	75500000	0.0182663	0.0122918	0.0264001	0.0185331	0.0124893	0.0267423
Central/Eastern Europe and Central Asia	2010	77800000	0.0230658	0.0156512	0.0342537	0.0230118	0.0156105	0.0341707
Sub-Saharan Africa	1990	80400000	0.0283177	0.0259122	0.0307996	0.0273858	0.0250585	0.0297928
Sub-Saharan Africa	2010	142000000	0.0200597	0.0182799	0.0220566	0.0193353	0.0176474	0.0212568
North Africa and Middle East	1990	48900000	0.0273443	0.023915	0.0315291	0.0265029	0.0231992	0.0305519
North Africa and Middle East	2010	88000000	0.0261177	0.0218696	0.0312316	0.0255901	0.0214289	0.0305857
Asia, South	1990	185000000	0.0295177	0.0252963	0.034363	0.0287467	0.0246044	0.033481
Asia, South	2010	297000000	0.0235128	0.0192783	0.0279494	0.023112	0.0189545	0.0274785
East Asia and Pacific	1990	316000000	0.0154933	0.0138438	0.0173646	0.0150467	0.0134429	0.0168479
East Asia and Pacific	2010	403000000	0.0157875	0.0127565	0.0195079	0.0159091	0.0128669	0.0196422
Latin American and Caribbean	1990	79800000	0.0167353	0.0141976	0.0200176	0.0163335	0.0138438	0.019567
Latin American and Caribbean	2010	114000000	0.0146955	0.0118049	0.0183927	0.0146166	0.0117321	0.0182997
World	1990	948000000	0.0207806	0.0193038	0.0223629	0.0203967	0.0189569	0.0219293
World	2010	1280000000	0.0194531	0.0175	0.0217187	0.019288	0.0173198	0.021501

## Sheet: Secondary - child-seeking
Prevalence of secondary infertility among women exposed to the risk of pregnancy, with a prior live birth
Region	Year	Total population, women aged 20-44 years	Prevalence of secondary infertility			Age-standardized prevalence of secondary infertility
			Estimate	Lower 95% uncertainty interval	Upper 95% uncertainty interval	Estimate	Lower 95% uncertainty interval	Upper 95% uncertainty interval
High income	1990	162000000	0.0708402	0.0571986	0.0869811	0.0684918	0.055285	0.0842052
High income	2010	162000000	0.0807291	0.0563865	0.11283	0.0724344	0.050415	0.101519
Central/Eastern Europe and Central Asia	1990	75500000	0.165747	0.121804	0.217798	0.162866	0.119925	0.213883
Central/Eastern Europe and Central Asia	2010	77800000	0.178715	0.136422	0.238893	0.180497	0.137851	0.24109
Sub-Saharan Africa	1990	80400000	0.117681	0.109055	0.126629	0.135096	0.12542	0.145264
Sub-Saharan Africa	2010	142000000	0.0980345	0.0894891	0.106434	0.116115	0.106249	0.125674
North Africa and Middle East	1990	48900000	0.0566782	0.0494667	0.0664104	0.0665224	0.0582133	0.0777157
North Africa and Middle East	2010	88000000	0.0646906	0.0532532	0.0779319	0.0718979	0.0592154	0.0863642
Asia, South	1990	185000000	0.101577	0.0853579	0.120141	0.115304	0.0971764	0.135846
Asia, South	2010	297000000	0.113301	0.0934527	0.135659	0.121625	0.100554	0.145467
East Asia and Pacific*	1990	92500000	0.0869621	0.0776758	0.0981038	0.100891	0.0902364	0.113537
East Asia and Pacific*	2010	133000000	0.107849	0.0906357	0.129516	0.108648	0.091316	0.13047
Latin American and Caribbean	1990	79800000	0.0636828	0.0547531	0.0741154	0.072555	0.0623989	0.0844059
Latin American and Caribbean	2010	114000000	0.0731363	0.0594374	0.0881443	0.0749385	0.0609215	0.0902661
World*	1990	725000000	0.094069	0.086069	0.102207	0.101774	0.0932024	0.110515
World*	2010	1010000000	0.10198	0.0920792	0.113861	0.105416	0.0952219	0.117422
* Estimates exclude China.

## Sheet: Primary - all women
Prevalence of primary infertility among all women
Region	Year	Total population, women aged 20-44 years	Prevalence of primary infertility			Age-standardized prevalence of primary infertility
			Estimate	Lower 95% uncertainty interval	Upper 95% uncertainty interval	Estimate	Lower 95% uncertainty interval	Upper 95% uncertainty interval
High income	1990	162000000	0.0105747	0.0085943	0.0129979	0.0104727	0.0085092	0.0128794
High income	2010	162000000	0.0097538	0.0065717	0.0144617	0.0094808	0.006378	0.0140858
Central/Eastern Europe and Central Asia	1990	75500000	0.0138231	0.0091343	0.0203975	0.0138602	0.0091615	0.0204524
Central/Eastern Europe and Central Asia	2010	77800000	0.015702	0.0103074	0.0234716	0.0156892	0.0102977	0.0234424
Sub-Saharan Africa	1990	80400000	0.0219068	0.0200679	0.0239074	0.0215876	0.0197786	0.0235507
Sub-Saharan Africa	2010	142000000	0.0142395	0.0129175	0.0156039	0.0140792	0.0127857	0.0154209
North Africa and Middle East	1990	48900000	0.0234924	0.0204586	0.0271757	0.0230191	0.0200603	0.0266179
North Africa and Middle East	2010	88000000	0.0220296	0.0183595	0.0266153	0.0217427	0.0181271	0.0261924
Asia, South	1990	185000000	0.0248693	0.0212251	0.0290717	0.0244849	0.020884	0.0286051
Asia, South	2010	297000000	0.0202631	0.0166576	0.0240924	0.0200394	0.0165154	0.0238187
East Asia and Pacific	1990	316000000	0.0131971	0.0109894	0.0150638	0.0129603	0.0108482	0.0147568
East Asia and Pacific	2010	403000000	0.0133768	0.0103594	0.0166573	0.0134714	0.0104383	0.0167742
Latin American and Caribbean	1990	79800000	0.0110988	0.0093773	0.0133175	0.0110522	0.0093228	0.0132646
Latin American and Caribbean	2010	114000000	0.0091496	0.0072668	0.0115594	0.0091456	0.0072672	0.0115526
World	1990	948000000	0.0161392	0.0148734	0.0174051	0.0160377	0.0147797	0.0172945
World	2010	1280000000	0.015	0.0132812	0.0167969	0.0149392	0.0131893	0.0167062

## Sheet: Secondary - all women
Prevalence of secondary infertility among all women
Region	Year	Total population, women aged 20-44 years	Prevalence of secondary infertility			Age-standardized prevalence of secondary infertility
			Estimate	Lower 95% uncertainty interval	Upper 95% uncertainty interval	Estimate	Lower 95% uncertainty interval	Upper 95% uncertainty interval
High income	1990	162000000	0.015158	0.0111368	0.0203826	0.0147515	0.0108447	0.0198213
High income	2010	162000000	0.0126139	0.007736	0.0203454	0.01167	0.0071534	0.0187843
Central/Eastern Europe and Central Asia	1990	75500000	0.0447506	0.0310368	0.065179	0.043283	0.0300184	0.0630616
Central/Eastern Europe and Central Asia	2010	77800000	0.0328125	0.0223123	0.0493189	0.0330885	0.0225007	0.0497353
Sub-Saharan Africa	1990	80400000	0.0800612	0.073833	0.0868136	0.0910965	0.084142	0.098549
Sub-Saharan Africa	2010	142000000	0.0562352	0.0514879	0.0616129	0.0654453	0.0600298	0.0715686
North Africa and Middle East	1990	48900000	0.0299961	0.02576	0.0359562	0.0344508	0.0296074	0.0412241
North Africa and Middle East	2010	88000000	0.0243834	0.0192244	0.0309487	0.0265945	0.0209792	0.0337332
Asia, South	1990	185000000	0.0411763	0.0336803	0.0507141	0.0456783	0.0374405	0.0561711
Asia, South	2010	297000000	0.0280597	0.0218253	0.03564	0.0297302	0.0231145	0.0377281
East Asia and Pacific*	1990	92500000	0.0376112	0.0328138	0.0436061	0.042425	0.0370065	0.0490868
East Asia and Pacific*	2010	133000000	0.031351	0.024971	0.0394096	0.0315926	0.0251649	0.0397199
Latin American and Caribbean	1990	79800000	0.0232966	0.0196767	0.028123	0.0258682	0.0218704	0.0312179
Latin American and Caribbean	2010	114000000	0.0179556	0.0139119	0.0224949	0.0183162	0.0141984	0.0229476
World*	1990	725000000	0.0368276	0.0337931	0.0402759	0.0392106	0.0359759	0.0428409
World*	2010	1010000000	0.0290099	0.0260396	0.0322772	0.0297989	0.0267537	0.0331565
* Estimates exclude China.
